# Supplementary material for: The Adaptive Mechanism of Ginseng Rhizomes in Response to Habitat Changes
Source: Curr Issues Mol Biol. 2024 Oct 30;46(11):12260–78. doi: 10.3390/cimb46110728 (PMC11593245; doi:10.3390/cimb46110728)
Supplement: Supplementary file 1 [file cimb-46-00728-s001.zip]

Archive with 1 entries (1 files):
- cimb-3273931-supplementary.pdf
